# Supplementary material for: HKD-CPI: high-order knowledge distillation enhanced inductive compound-protein interaction prediction
Source: Bioinformatics. 2026 May 21;42(6):btag290. doi: 10.1093/bioinformatics/btag290 (PMC13224967; doi:10.1093/bioinformatics/btag290)
Supplement: btag290_Supplementary_Data [file btag290_supplementary_data.zip]

Archive with 3 entries (3 files):
- 26-May-2026_051213_Appendix_final.pdf
- Appendix_final.pdf
- 25-May-2026_014439_Appendix_final.pdf
